# Supplementary material for: Distal coronary sinus–left atrial fistulous communication uncovered during atrial fibrillation ablation
Source: Eur Heart J Case Rep. 2026 Jan 24;10(2):ytag030. doi: 10.1093/ehjcr/ytag030 (PMC12884404; doi:10.1093/ehjcr/ytag030)
Supplement: ytag030_Supplementary_Data [file ytag030_supplementary_data.zip]

Archive with 3 entries (3 files):
- CS distal contrasted LAA.mp4
- LAA LIPV contrasted.mp4
- Pulling CS electrode.mp4
